# Supplementary material for: Perinatal factors affecting platelet parameters in late preterm and term neonates
Source: PLoS One. 2020 Nov 19;15(11):e0242539. doi: 10.1371/journal.pone.0242539 (PMC7676724; doi:10.1371/journal.pone.0242539)
Supplement: S1 Text — (XLSX) [file pone.0242539.s003.xlsx]

## Sheet: Term
ID	Gestational age (w)	Gestational age (day)	Gestationa age	Birth Weight	Male sex	PROM	CAM	PCT	PDW	MPV	PLT	Apgar Score at 1 minute	Apgar Score at 5 minute	SGA	RDS	PA	PIH	Sampling Time (minute)
3473171	37	0	37	2362	0	0	0	0.16	11.5	11	14.7	8	9	0	0	0	0	61
3676415	37	0	37	4362	1	0	0	0.181	17.3	7.9	22.8	9	9	0	0	0	0	50
3861291	37	0	37	3392	1	0	0	0.18	10.8	10.6	16.6	4	6	0	0	0	0	48
4038696	37	0	37	2316	1	1	0	0.19	10	9.4	19.8	8	9	0	1	0	0	158
4064961	37	0	37	2316	0	0	0	0.37	10.4	9.5	38.8	6	7	0	1	0	0	55
4214245	37	0	37	2542	0	0	0	0.33	9.1	9.3	35.1	7	7	0	0	0	0	69
4336932	37	0	37	2768	0	0	0	0.289	16.1	7	41.3	2	2	0	0	0	0	87
4348043	37	0	37	2330	0	0	0	0.266	11.9	10.5	25.2	3	7	0	0	0	0	51
4425940	37	0	37	2988	1	0	0	0.3	11.3	10.2	29.6	3	7	0	0	0	0	140
4429399	37	0	37	1600	1	0	0	0.24	10.9	9.4	25.9	1	6	1	1	0	0	97
4577018	37	0	37	2450	1	0	0	0.24	12.3	10.3	23.6	8	7	0	0	0	0	279
4604457	37	0	37	3270	1	0	0	0.33	9.8	9	36.6	4	7	0	1	0	0	199
3715059	37	1	37.1429	1736	1	0	0	0.081	18.5	9.1	8.9	8	8	1	0	0	0	103
3773350	37	1	37.1429	2592	1	0	0	0.204	16.6	7.2	28.5	8	9	0	0	0	0	211
3868647	37	1	37.1429	1642	1	0	0	0.11	11	10	11.1	8	9	1	0	0	1	79
4010517	37	1	37.1429	2978	0	0	0	0.38	11.3	9.8	16.2	8	9	0	0	0	0	63
4053794	37	1	37.1429	2794	1	0	0	0.24	12.6	10.3	28.4	8	9	0	0	0	0	299
4083395	37	1	37.1429	2550	0	0	0	0.22	10.8	10.4	21.2	8	9	0	0	0	0	280
4107556	37	1	37.1429	3250	0	0	0	0.33	9.7	9.5	34.4	0	6	0	1	0	0	435
4129194	37	1	37.1429	3200	1	0	0	0.31	14.3	11.9	25.7	6	8	0	0	0	0	97
4280347	37	1	37.1429	2080	0	1	0	0.23	9.6	9.4	24.8	8	8	1	0	0	0	113
4280350	37	1	37.1429	1862	0	1	0	0.23	105	9.3	24.3	7	7	1	0	0	0	113
4346786	37	1	37.1429	3186	1	0	0	0.35	10	9.5	36.8	8	9	0	0	0	0	47
4347785	37	1	37.1429	1886	0	0	0	0.19	12.5	10	15.9	8	9	1	0	0	0	56
4584755	37	1	37.1429	1770	1	0	0	0.17	10.1	9.9	17.1	8	9	1	0	0	0	81
3570634	37	2	37.2857	2870	1	0	0	0.225	17.1	7.7	29.2	8	8	0	1	0	0	43
3577349	37	2	37.2857	2382	0	0	0	0.222	17.1	5.6	39.5	4	7	0	1	0	0	126
3651427	37	2	37.2857	2752	1	0	0	0.149	16.5	9.2	16.1	8	9	0	0	0	0	42
3715541	37	2	37.2857	2234	0	0	0	0.32	9.3	9	35.3	8	9	1	0	0	0	109
3798898	37	2	37.2857	2438	1	0	0	0.37	10.1	9.5	39.2	8	9	0	0	0	0	313
3956423	37	2	37.2857	2540	1	0	1	0.24	11.1	10.3	23.2	8	8	0	1	0	0	155
4060677	37	2	37.2857	3298	1	0	0	0.39	13.5	11.2	35	8	8	0	0	0	0	162
4192257	37	2	37.2857	2466	0	0	0	0.19	11.6	10.2	19	7	9	0	0	0	0	77
4599876	37	2	37.2857	3134	0	0	0	0.2	10	9.8	20.3	8	9	0	0	0	0	95
4650184	37	2	37.2857	2694	0	0	1	0.32	11	10.5	30.7	1	3	0	0	0	0	64
4650197	37	2	37.2857	2382	0	0	1	0.29	11.2	10.1	29.1	1	5	0	0	0	0	84
3828797	37	3	37.4286	3046	1	0	0	0.25	10.2	9.5	26.8	8	9	0	0	0	0	37
3974748	37	3	37.4286	3664	1	0	0	0.26	10.4	9	28.6	8	8	0	0	0	0	159
4053574	37	3	37.4286	2012	1	1	0	0.21	10.9	10.3	20	8	9	1	0	0	0	50
4075879	37	3	37.4286	2758	1	0	0	0.2	10.3	9.4	21	1	5	0	0	0	0	43
4254302	37	3	37.4286	2660	1	1	0	0.22	10.4	9.4	23.4	7	8	0	1	0	0	141
4254315	37	3	37.4286	2442	1	1	0	0.22	10.9	9.9	22.2	8	9	0	0	0	0	131
4278317	37	3	37.4286	1786	0	0	0	0.17	11.3	9.4	18.6	8	9	1	0	0	1	48
4532972	37	3	37.4286	2264	1	0	0	0.28	10.9	9.4	30	3	6	1	0	0	0	115
4563239	37	3	37.4286	3096	0	0	0	0.26	10.7	10.4	24.6	9	8	0	0	0	0	270
3465558	37	4	37.5714	2458	0	0	0	0.163	17.9	7.7	21.9	8	8	0	0	0	0	60
3616530	37	4	37.5714	1478	0	0	0	0.32	10.5	10.1	31.4	8	9	1	0	0	0	47
3896635	37	4	37.5714	3318	1	0	0	0.36	9.5	9.1	39.3	7	8	0	0	0	0	51
4156756	37	4	37.5714	2504	0	0	0	0.36	10.1	9.3	38.7	8	9	0	1	0	0	74
4197511	37	4	37.5714	2620	0	0	0	0.37	11.3	10.2	36.6	8	9	0	0	0	0	137
4428536	37	4	37.5714	2329	0	0	0	0.51	10.4	9.8	51.9	2	8	0	0	0	0	131
4558147	37	4	37.5714	2132	1	0	0	0.1	9.9	9.6	10.2	8	9	1	0	0	0	77
4609478	37	4	37.5714	2202	0	1	0	0.26	9.8	8.9	29.4	8	9	1	0	0	0	89
3497296	37	5	37.7143	2508	1	0	0	0.2	11.6	9.6	21.2	6	8	0	0	0	0	145
3773949	37	5	37.7143	2460	1	0	0	0.27	10.8	9.8	27.9	8	9	0	0	0	0	471
3797873	37	5	37.7143	2666	1	0	0	0.31	10.1	9.5	32.7	7	8	0	0	0	0	72
3885303	37	5	37.7143	2922	1	0	0	0.29	13.1	11.1	26.2	8	9	0	0	0	0	57
3956313	37	5	37.7143	2546	0	0	0	0.35	10.1	9.4	37.4	8	9	0	0	0	0	116
4013718	37	5	37.7143	1980	0	0	0	0.13	17.6	10.6	11.9	6	7	1	0	0	0	35
4043704	37	5	37.7143	2638	0	0	0	0.28	9.4	8.8	31.8	9	9	0	0	0	0	106
4305565	37	5	37.7143	2706	1	0	0	0.2	10.9	9.8	20.2	8	9	0	0	0	1	130
4355528	37	5	37.7143	2452	0	0	0	0.41	9.8	9.3	44.3	7	8	0	0	0	0	249
4594732	37	5	37.7143	1814	1	0	0	0.24	8.7	8.6	28.5	7	9	1	1	0	0	99
3382039	37	6	37.8571	3220	0	0	0	0.3	10.9	10	29.9	9	10	0	0	0	0	127
3581335	37	6	37.8571	2578	0	0	0	0.267	17.4	8.1	32.8	4	7	0	0	0	0	48
3705629	37	6	37.8571	2814	0	0	0	0.171	17.8	6.5	26.3	8	9	0	0	0	0	229
3752258	37	6	37.8571	2612	1	0	0	0.225	16.6	6.9	32.8	8	9	0	0	0	0	135
4252469	37	6	37.8571	2964	1	0	0	0.27	11.2	10.8	25.5	8	8	0	0	0	0	53
3387872	38	0	38	2536	0	0	0	0.335	16.7	7.7	43.7	8	8	0	0	0	0	115
3390623	38	0	38	2950	0	0	0	0.23	17	7.9	29.3	8	8	0	0	0	0	96
3405217	38	0	38	2618	0	0	0	0.213	17.7	6.8	31.2	5	8	0	0	0	0	80
3503449	38	0	38	2578	0	0	0	0.26	8.7	8.4	31	9	9	0	0	0	0	54
3532614	38	0	38	2704	1	0	0	0.23	10.1	8.9	25.4	8	9	0	0	0	0	142
3554841	38	0	38	2714	0	0	0	0.25	12.6	10.4	24.1	8	8	0	0	0	0	105
3665536	38	0	38	2825	0	0	0	0.192	16.4	8.9	21.5	8	9	0	0	0	0	152
3722385	38	0	38	2828	1	0	0	0.143	18.1	6.4	22.2	7	8	0	0	0	0	97
3742572	38	0	38	2936	1	0	0	0.29	12.7	11.2	26	4	7	0	0	0	0	82
3744237	38	0	38	2392	1	0	0	0.31	10.4	9.6	32.2	8	9	1	0	0	0	39
3744240	38	0	38	2336	1	0	0	0.29	10.9	9.5	30.5	8	9	1	0	0	0	139
3881297	38	0	38	3236	1	0	0	0.31	11.2	10.1	30.3	8	8	0	0	0	0	72
4101125	38	0	38	2550	0	0	0	0.26	11.1	10.6	24.7	8	8	0	1	0	0	179
4131030	38	0	38	3828	1	0	0	0.26	10.5	9.7	26.4	4	6	0	0	0	0	171
4137568	38	0	38	3502	1	0	0	0.28	11.2	10.6	27	8	9	0	0	0	0	127
4219208	38	0	38	3092	1	0	0	0.22	11.2	9.6	23.3	8	9	0	0	0	0	91
4224769	38	0	38	4032	1	0	0	0.25	10.8	9.3	26.5	8	8	0	0	0	0	61
4248347	38	0	38	3026	1	0	0	0.27	10.1	9.9	27.3	8	8	0	1	0	0	106
4252074	38	0	38	3112	1	0	0	0.17	12.6	10.3	16.2	8	9	0	0	0	1	67
4415468	38	0	38	2182	1	0	0	0.29	10.7	9.4	30.5	8	9	1	0	0	0	92
4417521	38	0	38	2100	0	0	0	0.15	9.9	9.4	16.2	7	8	1	0	0	0	143
4546340	38	0	38	2576	0	0	0	0.29	12.8	10.9	26.2	6	7	0	0	0	0	83
4634113	38	0	38	1786	0	0	0	0.25	11.6	10	24.9	8	8	1	0	0	0	141
3537415	38	1	38.1429	3700	1	0	0	0.32	9.6	9.3	34.3	8	10	0	0	0	0	83
3832181	38	1	38.1429	2180	0	0	1	0.19	11.1	10.2	21.5	1	6	1	0	1	0	82
3962776	38	1	38.1429	3318	1	0	0	0.18	9.6	9.1	19.9	8	8	0	0	0	0	154
4069610	38	1	38.1429	3328	1	0	0	0.19	14.3	10.5	17.8	8	9	0	0	0	0	32
4180159	38	1	38.1429	2416	1	0	0	0.13	10.3	9.5	13.8	8	9	0	0	0	0	108
4256177	38	1	38.1429	3280	1	0	0	0.33	9.8	9.3	34.8	4	9	0	0	0	0	118
4413402	38	1	38.1429	3088	0	0	0	0.21	10.5	9.5	22.6	6	8	0	0	0	0	118
4474548	38	1	38.1429	2756	0	0	0	0.3	10.9	10	30.3	4	6	0	0	0	0	62
4486918	38	1	38.1429	3272	1	0	0	0.23	11	10.1	22.9	8	8	0	0	0	0	261
3374319	38	2	38.2857	2002	1	0	0	0.26	13	10.5	24	6	9	1	0	0	0	31
3808542	38	2	38.2857	2016	1	0	0	0.15	17.4	7.4	20.2	8	9	1	1	0	0	59
3815111	38	2	38.2857	1918	0	0	0	0.22	10.9	9.4	28.3	9	9	1	1	0	0	56
4043128	38	2	38.2857	3528	0	0	0	0.2	13.8	11	18.5	2	3	0	0	0	0	98
4059235	38	2	38.2857	3584	0	0	0	0.27	11	9.4	28.1	8	9	0	0	0	0	32
4111238	38	2	38.2857	2638	1	0	0	0.44	9.4	9.1	48.9	8	9	0	0	0	0	128
4256656	38	2	38.2857	3500	1	0	0	0.29	10.7	10	24.2	8	8	0	0	0	0	239
4343789	38	2	38.2857	2508	0	0	0	0.31	10.3	9.8	31.9	8	9	0	0	0	0	84
4517560	38	2	38.2857	2482	1	0	0	0.3	10.1	9.7	31.5	6	9	1	0	0	0	157
4567196	38	2	38.2857	3246	0	0	0	0.42	10.2	9.6	44	8	9	0	0	0	0	221
3522378	38	3	38.4286	2472	1	0	0	0.15	11.8	9.7	15.5	9	9	0	0	0	0	82
3838318	38	3	38.4286	2582	0	0	0	0.39	13	10.7	36.8	6	9	0	0	0	0	27
3868524	38	3	38.4286	2748	0	0	0	0.219	17.2	7.1	31	8	9	0	0	0	0	14
3965948	38	3	38.4286	2762	0	0	1	0.15	14.8	11	14	8	9	0	0	0	0	92
4081106	38	3	38.4286	2826	0	0	0	0.32	9.6	9.5	33.7	9	10	0	0	0	0	45
4182636	38	3	38.4286	3794	1	0	0	0.25	12.3	10.5	24.1	8	8	0	1	0	0	106
4184511	38	3	38.4286	2546	0	0	0	0.31	12	9.9	31.4	8	9	0	0	0	0	104
4319276	38	3	38.4286	2260	0	0	0	0.15	10.5	9.6	15.5	0	3	1	0	0	0	279
4322522	38	3	38.4286	2949	1	0	0	0.14	20.9	12.1	11.5	8	9	0	0	0	0	49
4435707	38	3	38.4286	2120	0	0	0	0.27	9.4	9	29.7	7	8	1	0	0	0	41
4514822	38	3	38.4286	3208	0	0	0	0.27	10.2	9.4	28.8	8	9	0	0	0	0	70
4556754	38	3	38.4286	2306	0	0	0	0.38	12.6	11.1	33.8	7	8	1	0	0	0	109
3452422	38	4	38.5714	3757	0	0	0	0.307	10.9	8.1	38.1	9	9	0	0	0	0	74
4175889	38	4	38.5714	2226	0	0	0	0.2	10.8	9.4	21	7	8	1	0	0	0	98
4184508	38	4	38.5714	3000	1	0	0	0.24	9.8	9	26.7	8	9	0	0	0	0	74
4212001	38	4	38.5714	2632	1	0	0	0.24	10.6	9.4	25.6	8	10	0	0	0	0	199
4399827	38	4	38.5714	3114	0	0	0	0.33	13.8	11.7	28.5	8	8	0	0	0	0	81
4597182	38	4	38.5714	2954	1	0	0	0.26	10.4	9.9	26.2	8	8	0	0	0	0	56
3748644	38	5	38.7143	2460	1	0	0	0.12	21.3	13	7.6	2	4	1	0	0	0	55
3936278	38	5	38.7143	2928	1	0	0	0.29	10.3	9.3	31.2	9	9	0	0	0	0	259
3975970	38	5	38.7143	3510	0	0	0	0.27	10.2	9.4	28.9	9	9	0	0	0	0	126
4170350	38	5	38.7143	3000	0	1	0	0.29	10.3	9.8	29.2	4	4	0	0	0	0	193
4177780	38	5	38.7143	2656	0	0	0	0.25	11.1	10.6	23.5	3	6	0	0	0	0	103
4196693	38	5	38.7143	2998	1	0	0	0.15	11.8	10.4	14.2	4	5	0	0	0	0	101
4273493	38	5	38.7143	2536	0	0	0	0.29	10.3	9.3	30.8	8	9	0	0	0	0	50
4300492	38	5	38.7143	2382	0	0	0	0.28	12.2	10.5	26.3	8	8	1	0	0	0	198
4325383	38	5	38.7143	2460	0	0	0	0.38	9.6	9	41.6	8	8	0	0	0	0	131
4416221	38	5	38.7143	2964	1	0	0	0.23	13.5	11	20.5	8	9	0	0	0	0	79
4438115	38	5	38.7143	3197	0	0	0	0.3	11.4	10	29.4	4	8	0	0	0	0	61
4471826	38	5	38.7143	2718	1	0	0	0.26	10	9.5	27.5	5	8	0	0	0	0	220
4575447	38	5	38.7143	2746	0	0	0	0.31	11.6	10.2	30.4	8	9	0	0	0	0	68
4635455	38	5	38.7143	2743	0	0	0	0.25	12.1	10.7	23.5	8	9	0	0	0	0	31
4032375	38	6	38.8571	2824	0	0	0	0.27	9.8	9.3	28.8	8	8	0	0	0	0	59
4052009	38	6	38.8571	2720	1	0	0	0.25	11.5	10.4	24.5	0	1	0	0	0	0	153
4220514	39	1	39.1429	2968	1	0	0	0.16	8.5	8.6	19.1	8	9	1	0	0	0	211
4319865	39	1	39.1429	3586	1	0	0	0.23	11.5	9.8	23.7	9	9	0	0	0	0	90
4564254	39	1	39.1429	2602	0	0	0	0.23	10.8	10.2	22.9	8	8	0	0	0	0	99
3671452	39	2	39.2857	2710	1	0	0	0.28	10.4	9.6	29.4	8	9	0	0	0	0	37
4115593	39	2	39.2857	2436	0	0	0	0.23	12	10.8	21.8	8	9	1	1	0	0	132
4160807	39	2	39.2857	3160	1	0	0	0.15	11.6	9.7	15.9	8	8	0	0	0	0	10
4243216	39	2	39.2857	2706	0	0	0	0.24	11.4	9.6	24.6	5	6	0	0	0	0	72
4375032	39	2	39.2857	2686	0	0	0	0.28	11.4	10.4	26.7	4	8	0	0	0	0	67
4150383	39	3	39.4286	2674	0	0	0	0.29	10.9	10	28.8	4	7	0	0	0	0	49
3648702	39	4	39.5714	2868	0	0	0	0.236	17	6.9	34.5	7	8	0	0	0	0	132
4094465	39	4	39.5714	3210	1	0	0	0.32	9.7	9.3	34.4	6	8	0	0	0	0	96
4174055	39	4	39.5714	3074	1	0	0	0.26	12.4	11	28.5	7	9	0	0	0	0	88
4291954	39	4	39.5714	2498	1	0	0	0.23	12.7	10.4	21.9	6	6	1	0	0	0	129
4522432	39	4	39.5714	2678	1	0	0	0.18	8.8	9.1	19.5	6	7	0	0	1	0	140
3724943	39	5	39.7143	2818	0	0	0	0.17	9.8	9.3	18.3	3	4	0	0	0	0	61
3750878	39	5	39.7143	2746	0	0	0	0.23	10.5	10	22.9	8	8	0	0	0	0	23
4260914	39	5	39.7143	3000	1	0	0	0.21	9.7	8.8	23.9	7	8	0	0	0	0	93
3478574	39	6	39.8571	3956	1	0	0	0.208	17.9	7.1	29.6	4	6	0	0	1	0	99
3611221	39	6	39.8571	2832	1	0	0	0.121	16.1	6.8	18	8	8	0	0	0	0	77
3717015	39	6	39.8571	2928	0	0	0	0.25	10.4	9.5	26.7	8	9	0	0	0	0	41
3986794	39	6	39.8571	2426	1	0	0	0.24	10.1	9.4	25	8	9	1	0	0	0	210
4247393	39	6	39.8571	3822	1	0	0	0.29	10.2	9.1	32	7	7	0	0	0	0	149
4268615	39	6	39.8571	2776	0	0	0	0.23	11.2	10.1	22.7	9	9	0	0	0	0	159
4420961	39	6	39.8571	3654	0	0	1	0.23	11.5	10.8	21.3	8	9	0	0	0	0	35
4649852	39	6	39.8571	2802	0	0	0	0.34	11	10.1	33.8	9	9	0	0	0	0	23
3398803	40	0	40	3046	0	0	0	0.15	12.8	9.9	14.7	8	8	0	0	0	0	235
3533891	40	0	40	2704	0	0	0	0.274	17.7	7.1	38.7	8	9	0	0	0	0	213
3553389	40	0	40	1806	1	0	0	0.264	18.1	7.6	34.8	2	7	1	0	0	0	72
4535461	40	0	40	2466	1	0	0	0.14	10.7	10.3	13.7	1	7	1	0	0	0	17
4614191	40		40	3002	0	0	0	0.132	18.1	6.6	20	2	5	0	0	0	0	168
3897896	40	1	40.1429	2732	0	0	0	0.23	10	9.1	25.2	6	7	0	0	0	0	138
4191274	40	1	40.1429	2839	1	0	0	0.17	9.9	9.2	18.6	8	9	0	0	0	0	73
4437080	40	1	40.1429	4054	0	0	0	0.3	9.8	9.5	31.9	8	9	0	0	0	0	49
4202794	40	2	40.2857	2800	0	0	0	0.28	10.4	9.5	29.4	9	9	0	0	0	0	136
4355845	40	2	40.2857	3260	0	0	0	0.33	11.2	9.7	33.8	4	7	0	0	0	0	55
4564908	40	2	40.2857	3342	1	0	0	0.24	10.8	10.2	25.9	9	9	0	0	1	0	53
3915710	40	3	40.4286	3064	1	0	0	0.29	9.7	8.8	32.8	8	9	0	0	0	0	26
4112855	40	3	40.4286	2892	1	0	0	0.24	12	10.3	23.1	0	2	0	0	1	0	123
4618304	40	3	40.4286	3810	1	0	0	0.19	10.5	10	18.8	7	8	0	0	0	0	84
3483789	40	4	40.5714	3480	1	0	0	0.24	10.8	9.6	25.1	5	8	0	0	0	0	132
3620005	40	4	40.5714	2566	0	0	0	0.06	12.3	10.2	6.3	6	8	1	0	0	0	76
3962381	40	4	40.5714	3024	1	0	1	0.21	10.9	9.7	21.9	8	8	0	0	0	0	125
4100197	40	4	40.5714	2964	0	0	0	0.19	13	10.3	18.8	8	8	0	0	0	0	44
4211691	40	5	40.7143	2856	0	0	0	0.24	11.7	10.3	22.9	1	1	0	0	0	0	190
3627590	40	6	40.8571	2954	1	0	0	0.273	17.1	7	38.6	5	7	0	0	0	0	75
3905319	40	6	40.8571	3130	0	0	0	0.31	10.3	9.6	31.9	7	8	0	0	0	0	36
4161576	40	6	40.8571	3806	1	0	0	0.34	11.1	10	34.2	8	9	0	0	0	0	145
4257985	40	6	40.8571	2640	0	0	0	0.22	16.2	11.2	19.4	6	7	1	1	0	0	46
3807828	41	0	41	3284	1	0	0	0.22	10.7	9.7	22.3	8	8	0	0	0	0	36
4016003	41	0	41	3120	0	0	0	0.24	9.7	9.2	26.1	8	9	0	0	0	0	206
4092564	41	1	41.1429	3444	1	0	0	0.15	10.9	9.8	15.8	2	6	0	0	0	0	147
4400965	41	1	41.1429	3224	1	0	0	0.26	10.6	9.7	26.2	7	7	0	0	0	0	61
4523965	41	1	41.1429	2532	1	0	0	0.14	11	10	13.7	8	8	1	0	0	0	261
3985944	41	2	41.2857	2685	1	0	0	0.24	13.4	11.3	21.6	9	9	1	0	0	0	41
4026569	41	2	41.2857	2818	1	0	0	0.23	9.8	9	25.9	8	9	0	0	0	0	200
4183570	41	2	41.2857	3422	0	0	0	0.09	14.1	11.9	7.9	8	9	0	0	0	0	113
4317773	41	2	41.2857	2880	0	0	0	0.23	10.1	9.6	24.4	3	4	0	0	0	0	36
4615954	41	3	41.4286	3156	1	0	0	0.29	10.3	9.5	30.7	7	7	0	0	0	0	84
4655804	39	0	39	2784	1	0	0	0.28	16.7	9.7	28.7	8	9	0	0	0	0	57
4659648	41	0	41	3090	1	0	0	0.27	9.7	9.2	28.7	7	8	0	0	0	0	107
4685764	40	3	40.4286	2914	1	0	0	0.15	9.8	9.1	16.6	1	2	0	0	0	0	97
4689375	38	3	38.4286	3088	0	0	0	0.34	10.6	10	33.6	3	8	0	0	0	0	101
4689993	41	0	41	3282	0	0	0	0.31	10.2	9.6	31.6	9	9	0	0	0	0	230
4690089	40	2	40.2857	2876	0	0	0	0.2	9.7	9.2	21.4	8	8	0	0	0	0	171
4694920	38	0	38	2952	0	0	0	0.3	10.6	9.7	30.4	8	9	0	0	0	0	217
4717852	38	5	38.7143	3042	1	0	0	0.18	11.1	10.3	17.8	5	7	0	0	0	0	128
4718084	37	0	37	2762	1	0	0	0.26	9.5	9.5	27	8	8	0	0	0	0	72
4717014	38	0	38	2386	0	0	0	0.39	11.1	10.3	37.9	7	8	0	0	0	0	56
4723862	37	1	37.1429	1846	0	0	0	0.21	11.2	10.1	30.9	8	9	1	0	0	0	108
4742018	40	5	40.7143	3550	0	0	0	0.22	11.1	10	22.1	8	9	0	0	0	0	88
4738310	37	5	37.7143	2284	0	0	0	0.41	12.8	10.6	38.6	8	8	1	0	0	0	94
4738323	37	5	37.7143	2014	0	0	0	0.33	13.2	11.1	29.4	8	9	1	0	0	0	95
4743088	37	1	37.1429	2758	1	0	0	0.26	11.5	10	25.7	8	9	0	0	0	0	145
4743839	38	5	38.7143	2560	1	0	0	0.3	10.5	10.2	29.3	8	8	0	0	0	0	57
4759289	39	6	39.8571	2980	1	0	0	0.28	10.7	9.9	28.2	8	9	0	0	0	0	118
4762797	40	3	40.4286	3218	0	0	0	0.21	13.5	10.9	19	3	5	0	0	0	0	108
4761442	37	0	37	2260	1	0	0	0.33	10.1	9.6	34.5	8	8	0	0	0	0	57
4761439	37	0	37	2388	1	0	0	0.34	9.9	9.4	36.4	7	7	0	0	0	0	96
4768940	37	0	37	1946	0	0	0	0.37	11.8	10.7	34.8	8	9	1	0	0	0	44
4764067	37	2	37.2857	2486	1	0	0	0.31	10.1	9.1	33.7	4	5	0	0	0	0	114
4770239	41	5	41.7143	3700	1	0	0	0.26	9.7	9.9	26.5	4	6	0	0	0	0	59
4769570	38	1	38.1429	3280	1	0	0	0.29	10.8	10.5	28	6	9	0	0	0	0	269
4776534	38	1	38.1429	3205	0	0	0	0.33	10.7	9.5	35.1	8	9	0	0	0	0	81
4784856	38	5	38.7143	2908	1	0	0	0.27	10.2	9.6	28.2	1	2	0	0	0	0	47
4786401	37	2	37.2857	2558	1	0	0	0.16	11.4	11.1	14.1	4	6	0	0	0	0	137
4790167	37	3	37.4286	3302	0	0	0	0.32	11.3	10.5	30.6	8	9	0	0	0	0	90
4790358	38	5	38.7143	2714	1	0	0	0.24	10	9	26.1	4	5	0	0	0	0	91
4793397	37	5	37.7143	1872	0	0	0	0.26	10.9	10.1	25.6	9	9	1	0	0	0	60
4794574	37	2	37.2857	1558	0	0	0	0.34	11.1	10	33.7	8	9	1	0	0	0	140
4796501	37	3	37.4286	1886	0	0	0	0.34	10.4	9.7	35	8	8	1	0	0	0	76
4799469	37	1	37.1429	1798	0	0	0	0.31	10.3	9.8	31.8	4	8	1	0	0	0	93
4800523	39	4	39.5714	2796	0	0	0	0.35	10.9	9.9	35	9	9	0	0	0	0	216
4802822	38	6	38.8571	1476	0	0	0	0.09	12	11.1	7.9	8	9	1	0	0	0	178
4811842	40	4	40.5714	3402	1	0	0	0.28	11	10.1	28.1	8	8	0	0	0	0	118
4817257	37	2	37.2857	2312	0	0	0	0.25	10.7	9.8	25	8	8	0	0	0	0	217
4817260	37	2	37.2857	2320	0	0	0	0.17	12.4	9.9	17.3	8	8	0	0	0	0	172
4818764	39	1	39.1429	3380	1	0	0	0.25	9.5	9.5	26.3	4	6	0	0	0	0	58
4821065	38	3	38.4286	3000	0	0	0	0.36	10.2	9.6	37.5	8	9	0	0	0	0	168
4833299	40	3	40.4286	3164	0	0	1	0.25	12.2	10.3	24.6	8	8	0	0	0	0	115
4840318	40	0	40	3536	1	0	0	0.22	13.8	10.8	20.7	7	8	0	0	0	0	35
4843496	37	1	37.1429	2470	1	0	0	0.32	9.7	8.8	36.7	7	9	0	0	0	0	55
4843726	40	4	40.5714	3148	0	0	0	0.29	11.9	10.5	27.4	2	7	0	0	0	0	52
4844259	37	2	37.2857	2470	1	0	0	0.26	10.1	9.7	27.3	8	9	0	0	0	0	84
4844246	37	2	37.2857	2486	1	0	0	0.22	10.2	9.9	22.1	8	8	0	0	0	0	276
4846118	38	1	38.1429	2690	0	0	0	0.23	13	10.9	21.4	5	6	0	0	0	0	42
4851200	38	6	38.8571	2072	1	0	1	0.29	11.7	10.5	27.9	8	8	1	0	0	0	55
4850395	38	5	38.7143	3108	1	0	0	0.21	10	9.8	21.2	7	9	0	0	0	0	99
4854003	40	0	40	3624	0	0	0	0.34	11.6	10.6	32.2	3	7	0	0	0	0	61
4860136	37	4	37.5714	2572	1	0	0	0.13	14.9	11.7	11	6	9	0	0	0	0	301
4875781	38	2	38.2857	3022	1	0	0	0.3	9.9	9.4	32	8	8	0	0	0	0	182
4878115	38	1	38.1429	3104	0	0	0	0.26	10.4	10.1	25.7	3	6	0	0	0	0	98
4883249	38	1	38.1429	2968	1	0	0	0.26	10.4	9.3	27.4	8	8	0	0	0	0	293
4893831	38	6	38.8571	2928	1	0	0	0.34	10.8	9.9	34.1	1	6	0	0	0	0	85
3446865	39	2	39.2857	4666	0	0	0	0.27	12.7	11.1	24.6	9	9	0	0	0	0	51
3496336	35	0	35	2748	1	0	0	0.16	17.7	11	14.2	8	9	0	0	0	0	77
3555730	35	0	35	2638	1	1	0	0.194	18.2	7.2	27.1	8	8	0	0	0	0	91
3674611	35	0	35	1908	1	0	0	0.18	12.5	10.4	17.2	8	9	1	0	0	0	69
3765708	35	0	35	2060	0	1	1	0.26	12	10.4	25.4	9	9	0	0	0	0	188
3852187	35	0	35	2060	1	0	0	0.3	9.7	9	30.4	8	9	0	0	0	1	96
3852187	35	0	35	2334	1	0	0	0.27	8.9	8.9	30.4	9	9	0	0	0	1	98
3863859	35	0	35	3536	0	0	0	0.248	17.3	7.6	32.6	8	9	0	0	0	0	75
3982714	35	0	35	3284	1	0	0	0.27	9.2	9.3	29.2	3	6	0	0	0	0	82
4121613	35	0	35	1880	0	1	0	0.21	9.6	8.7	24.4	9	9	0	0	0	0	60
4149653	35	0	35	1754	0	1	0	0.24	12	9.8	25	8	9	1	0	0	0	35
4417291	35	0	35	2236	1	0	0	0.23	11.5	10.6	22	3	4	0	0	0	0	78
4555441	35	0	35	1686	0	1	0	0.2	11.5	9.5	20.6	7	8	1	0	1	1	91
4630405	35	0	35	1514	0	1	0	0.27	10.9	9.9	26.9	8	8	1	0	0	0	125
4630418	35	0	35	1788	0	1	0	0.36	10.8	10.5	34.2	8	8	1	0	0	0	118
3417878	35	1	35.1429	2882	1	0	0	0.302	16	8.2	36.8	5	7	0	0	0	0	51
4508773	35	1	35.1429	3014	0	1	0	0.23	14.4	11.6	19.7	4	7	0	0	0	0	32
4516969	35	1	35.1429	1856	0	1	0	0.12	13.6	9.9	11.9	1	7	0	0	1	0	95
3523144	35	2	35.2857	1520	0	0	0	0.12	13.5	11.1	10.6	2	7	1	0	1	1	153
3556742	35	2	35.2857	2494	1	0	0	0.24	10.3	9.6	24.6	8	9	0	0	0	0	27
3685257	35	2	35.2857	2020	1	1	0	0.38	10.7	9.8	39.1	8	9	0	0	0	0	52
3810653	35	2	35.2857	1638	0	0	0	0.106	17	7.3	14.5	8	9	1	1	0	0	93
4548319	35	2	35.2857	2788	0	0	0	0.1	13.1	9.6	8.6	6	8	0	1	0	0	113
3705881	35	3	35.4286	926	0	0	0	0.044	19.4	8.8	5	8	8	1	0	0	1	185
3722291	35	3	35.4286	1452	1	0	0	0.16	17.3	8.4	19	8	9	1	0	0	0	77
4042310	35	3	35.4286	3304	0	1	1	0.21	17.1	12	17.5	8	9	0	0	0	0	39
4091170	35	3	35.4286	2116	0	0	0	0.24	9	9.3	25.6	1	4	0	0	0	0	152
4263597	35	3	35.4286	2560	1	0	0	0.33	9	9	36.5	8	8	0	0	0	0	87
4263607	35	3	35.4286	2254	1	0	0	0.23	8.7	9	26	7	9	0	1	0	0	154
4351205	35	3	35.4286	1344	0	0	0	0.39	10	9.4	41.2	8	9	1	0	1	0	78
4540553	35	3	35.4286	1836	0	0	0	0.25	10.9	10.5	23.6	4	9	1	0	0	0	60
4547611	35	3	35.4286	2234	0	0	0	0.37	10.9	9.9	37.5	7	9	0	0	0	1	34
4561150	35	3	35.4286	2176	1	1	0	0.32	11.5	10.2	30.8	9	9	0	0	0	0	77
4567167	35	3	35.4286	2568	0	1	0	0.33	10.5	10	33.3	8	9	0	0	0	0	92
4611725	35	3	35.4286	2436	0	1	0	0.31	11.5	10	31	8	9	0	0	0	0	21
3608580	35	4	35.5714	1550	1	0	0	0.2	10.7	9.9	20.5	8	9	1	0	0	0	68
3878213	35	4	35.5714	1398	0	0	1	0.4	10.8	10	39.7	4	7	1	0	0	0	122
4012036	35	4	35.5714	1594	0	0	0	0.18	10.3	9.9	18.7	7	8	1	0	0	1	29
4196800	35	4	35.5714	1690	1	0	0	0.26	9	8.7	29.9	4	7	1	0	0	1	152
4224057	35	4	35.5714	1438	0	0	0	0.24	11.7	10.2	23.6	8	9	1	0	0	0	72
4235415	35	4	35.5714	2444	0	0	0	0.21	9.6	8.7	23.9	3	6	0	0	0	0	88
4457617	35	4	35.5714	3104	1	1	1	0.26	10	9.4	28	2	2	0	0	0	0	79
4466653	35	4	35.5714	2047	0	0	0	0.48	11.2	10.3	46.5	8	9	0	0	0	0	20
4638669	35	4	35.5714	2068	0	1	0	0.18	12.1	10.7	17.3	8	9	0	0	0	0	22
3689813	35	5	35.7143	2260	1	1	0	0.32	10	9.8	33.2	8	8	0	0	1	0	65
3750700	35	5	35.7143	1092	1	0	0	0.12	14	10.7	11.5	6	7	1	0	0	0	64
4074715	35	5	35.7143	1858	0	0	0	0.12	14.9	10.9	10.8	8	9	1	0	1	1	29
4137283	35	5	35.7143	2730	1	0	0	0.23	10.3	9.7	23.2	1	6	0	1	0	0	117
4208950	35	5	35.7143	2424	1	1	0	0.22	11.2	10.1	21.5	3	6	0	0	0	0	48
4256559	35	5	35.7143	3194	1	1	0	0.35	11.6	10.5	33.7	8	9	0	0	0	0	83
4404262	35	5	35.7143	2968	1	0	0	0.26	10.2	10	25.8	3	5	0	1	0	0	39
4576381	35	5	35.7143	2304	0	0	0	0.35	9.7	9.5	36.7	6	6	0	0	0	0	36
4577908	35	5	35.7143	2150	1	1	0	0.27	10.5	9.5	28.1	8	9	0	0	0	0	56
3491373	35	6	35.8571	2050	1	0	0	0.233	17.8	7.5	31.2	8	9	0	0	0	0	48
3904585	35	6	35.8571	2362	1	0	1	0.18	11.2	10.3	31.9	7	8	0	1	0	0	39
4245049	35	6	35.8571	3528	0	0	0	0.22	10.3	9.3	23.8	4	6	0	0	0	0	68
4314983	35	6	35.8571	1596	1	1	0	0.16	15.2	10.9	14.5	9	9	1	0	0	0	61
4353517	35	6	35.8571	1572	1	0	0	0.25	10	9.7	25.7	7	8	1	0	0	1	84
4436609	35	6	35.8571	2584	1	0	0	0.37	11	10.2	35.9	6	7	0	0	0	0	20
4627638	35	6	35.8571	2334	1	0	0	0.28	8.7	8.8	31.3	8	8	0	0	0	0	67
3568633	36	0	36	2504	0	0	0	0.224	18.9	7.2	31	8	8	0	0	0	0	48
3747292	36	0	36	2360	1	0	0	0.291	16.7	8.5	34.9	8	8	0	0	0	0	36
3873564	36	0	36	2814	1	0	0	0.42	9.7	9.1	46.2	5	6	1	0	0	0	47
3952197	36	0	36	2180	0	0	0	0.3	10.8	10.1	29.9	8	9	0	0	0	0	52
4149954	36	0	36	2662	1	0	0	0.31	10.9	10.2	30.4	8	9	0	0	0	0	26
4348661	36	0	36	3028	0	0	0	0.23	11.9	10.2	23	2	6	0	0	0	0	41
4398310	36	0	36	2148	0	0	0	0.46	10.2	9.8	46.8	8	9	0	0	0	0	36
4419011	36	0	36	3578	1	0	0	0.24	11.4	10	24.3	2	2	0	0	0	0	37
4468622	36	0	36	2266	0	0	0	0.26	13.6	10.8	23.9	2	3	0	1	0	0	27
4600231	36	0	36	3054	1	0	0	0.26	11.3	10.1	26.2	8	8	0	0	0	0	32
3530661	36	1	36.1429	2706	1	1	0	0.258	16.2	8	32.3	8	8	0	0	0	0	99
3559260	36	1	36.1429	1540	1	0	0	0.259	16.3	7.7	33.8	8	9	1	0	0	0	71
3622126	36	1	36.1429	2436	0	1	0	0.4	10.7	9.9	40.2	6	9	0	0	0	0	38
3921115	36	1	36.1429	1802	1	0	0	0.07	17.5	10.4	6.7	5	8	1	0	0	0	55
4187026	36	1	36.1429	1686	0	1	0	0.19	10.5	10.1	18.7	8	9	1	0	0	0	17
4515410	36	1	36.1429	2906	1	1	0	0.32	9.2	8.9	36	8	9	0	0	0	0	41
3626025	36	2	36.2857	2818	1	1	0	0.19	10.8	10.3	18.8	8	9	0	0	0	0	27
3670738	36	2	36.2857	2822	1	0	0	0.181	16.9	7.4	24.5	8	9	0	1	0	0	77
3768200	36	2	36.2857	1604	0	0	0	0.24	12.4	10.4	23.3	8	9	1	0	0	0	31
3837050	36	2	36.2857	2188	1	0	0	0.22	10.8	9.4	23.3	8	9	0	1	0	1	48
3837063	36	2	36.2857	2444	1	0	0	0.24	11.4	9.7	24.9	8	9	0	0	0	1	49
3889299	36	2	36.2857	2712	1	0	0	0.28	12.2	11.1	24.9	8	9	0	0	0	0	39
3910388	36	2	36.2857	2602	0	0	0	0.1	10.8	9.5	10.7	8	8	0	0	0	0	37
4324928	36	2	36.2857	2080	1	0	0	0.27	11.6	10.1	27.1	8	9	0	0	0	0	73
4324931	36	2	36.2857	2018	1	0	0	0.166	16.4	10.5	15.2	8	9	1	0	0	0	70
4330381	36	2	36.2857	1968	0	0	0	0.286	10.4	10.3	27.3	9	9	1	0	0	0	121
4445593	36	2	36.2857	2252	0	0	0	0.33	9.6	9.4	35.4	8	9	0	0	0	0	18
4525073	36	2	36.2857	2376	1	0	0	0.28	10.3	9.3	30.5	2	5	0	0	0	0	55
4526250	36	2	36.2857	2282	1	0	0	0.23	8.6	8.5	27.2	8	9	0	0	0	0	25
4539085	36	2	36.2857	2672	1	0	0	0.32	8.7	8.9	36.1	4	8	0	1	0	0	49
3462771	36	3	36.4286	1668	0	0	0	0.21	18.7	7.4	28.5	8	9	1	0	0	0	18
3728716	36	3	36.4286	2734	0	0	0	0.26	17.8	7	37.1	8	9	0	0	0	0	88
4096984	36	3	36.4286	1366	0	1	0	0.24	10.8	10	24.4	8	9	1	0	0	0	250
4442871	36	3	36.4286	1848	1	1	0	0.25	9.6	9.8	25.9	8	9	1	0	0	0	42
4570714	36	3	36.4286	2554	1	1	0	0.09	14	12	7.5	8	9	0	0	0	0	44
3718166	36	4	36.5714	1986	0	0	0	0.39	10.7	9.9	36.6	1	6	1	0	0	0	39
4121040	36	4	36.5714	2578	0	0	1	0.31	9.9	9.8	32.1	7	8	0	1	0	0	66
4165158	36	4	36.5714	1600	0	0	0	0.21	10.7	9.7	22.1	8	9	1	0	0	0	57
4234364	36	4	36.5714	1502	0	0	0	0.204	17.7	7.5	27.1	8	8	1	0	0	0	88
4245832	36	4	36.5714	2168	1	0	0	0.33	10.2	9.1	36.5	4	6	1	0	0	0	92
4584836	36	4	36.5714	1764	1	0	0	0.17	12.4	9.9	17.6	8	8	1	0	0	0	128
3660492	36	5	36.7143	1412	1	0	0	0.195	16.9	8	24.3	2	7	1	0	0	0	37
3994935	36	5	36.7143	2930	0	0	0	0.23	10.8	9.7	23.6	1	3	0	0	0	0	78
3996454	36	5	36.7143	2802	1	0	0	0.29	9.4	9.9	31	8	8	0	0	0	0	47
4247348	36	5	36.7143	1760	1	0	0	0.18	11.8	10.5	16.7	7	8	1	0	0	1	46
4425924	36	5	36.7143	1808	1	0	0	0.19	16.1	11.8	15.6	8	9	1	0	0	1	93
4463614	36	5	36.7143	1704	0	0	1	0.24	11.2	10.6	24.1	8	9	1	0	0	1	81
3418673	36	6	36.8571	3614	1	0	0	0.192	18.5	6.6	29	3	6	0	0	0	0	157
3597837	36	6	36.8571	2088	1	0	0	0.33	10	10.2	32.4	8	8	1	0	1	0	24
3767308	36	6	36.8571	2648	0	0	0	0.22	12.4	9.5	22.8	8	9	0	1	0	1	58
4298012	36	6	36.8571	1782	0	0	0	0.25	9.1	8.2	29.7	8	9	1	0	0	0	96
4298038	36	6	36.8571	1746	0	0	0	0.27	9.7	9.4	28.2	8	9	1	0	0	0	95
4307699	36	6	36.8571	1528	0	0	0	0.15	13.1	11.9	12.5	8	9	1	1	0	0	27
4328102	36	6	36.8571	2016	1	0	0	0.12	10.6	9.1	13.6	7	8	1	0	0	1	25
4660763	36	4	36.5714	1980	0	0	0	0.25	9.5	9.6	26.5	8	9	1	0	0	1	118
4663375	36	1	36.1429	2276	0	0	0	0.35	10.7	10	35.1	3	6	0	0	0	0	34
4663948	36	3	36.4286	2090	0	0	0	0.56	12.6	10.8	51.6	8	9	0	0	0	0	17
4663951	36	3	36.4286	2028	0	0	0	0.53	12.2	10.9	48.1	8	9	1	0	0	0	21
4666301	36	3	36.4286	2624	1	0	0	0.33	13.6	11.1	29.9	3	7	0	0	0	0	97
4680235	36	5	36.7143	2776	0	0	0	0.22	8.1	8.7	25.6	1	5	0	0	0	0	40
4681399	36	4	36.5714	2976	1	0	0	0.21	16.7	12	17.4	8	9	0	0	0	0	131
4685405	36	3	36.4286	2336	1	0	0	0.33	11.2	10	32.6	8	9	0	0	0	0	90
4700953	35	1	35.1429	2036	1	0	0	0.27	9.8	10.1	26.7	5	7	0	0	0	1	86
4723972	36	3	36.4286	1801	0	1	0	0.31	9.7	9.7	31.6	8	9	1	0	0	1	35
4725255	36	5	36.7143	2012	0	0	0	0.27	10	10	26.7	2	7	1	0	0	0	46
4745905	36	6	36.8571	2876	0	1	0	0.35	11.4	10.7	32.7	8	8	0	0	0	0	91
4753117	35	1	35.1429	2284	1	0	0	0.4	9	9.5	42.4	8	9	0	0	1	0	41
4761688	35	3	35.4286	2534	0	0	0	0.18	12.3	10.5	17.6	8	8	0	0	0	0	36
4773210	36	1	36.1429	1932	0	0	0	0.6	10.3	9.9	36.2	8	8	1	0	0	0	114
4786870	35	1	35.1429	1856	0	0	0	0.31	10.6	10.2	30.9	8	9	1	0	0	1	35
4803287	36	5	36.7143	1944	1	0	0	0.16	11.7	10	15.6	8	9	1	0	0	1	75
4806954	36	0	36	2660	1	1	0	0.23	11.5	10.2	23	8	9	0	0	0	0	95
4808716	36	2	36.2857	1762	1	0	0	0.15	13.5	10.7	14.2	8	9	1	0	0	1	70
4815453	35	0	35	2206	0	1	0	0.23	11.3	10.3	22.6	8	9	0	0	0	0	93
4805829	35	1	35.1429	1822	1	0	0	0.24	9	8.5	28.6	8	8	1	0	0	0	113
4805832	35	1	35.1429	1602	1	0	0	0.26	9.4	8.9	29.2	8	9	1	0	0	0	110
4805845	35	1	35.1429	1296	1	0	0	0.21	10.5	9.3	22.2	8	9	1	0	0	0	107
4836678	35	4	35.5714	2558	1	0	0	0.25	10.1	9.6	26.6	8	8	0	0	1	0	60
4841728	35	4	35.5714	2294	1	0	0	0.3	10.5	9.2	32.9	8	9	0	0	0	0	102
4845407	36	0	36	2234	1	0	0	0.27	11	10.2	26.2	5	8	0	0	0	1	104
4853732	36	3	36.4286	1976	1	0	0	0.33	9.8	9.9	33.2	8	9	1	0	0	0	22
4853897	36	1	36.1429	2550	1	0	0	0.25	9.9	9.5	25.8	7	8	0	0	0	0	93
4886398	36	6	36.8571	1898	0	0	0	0.3	11.6	10.2	29.7	9	9	1	0	0	0	69
